# Supplementary material for: Bottom-Up Synthesis of De-Functionalized and Dispersible Carbon Spheres as Colloidal Adsorbent
Source: Int J Mol Sci. 2023 Feb 14;24(4):3831. doi: 10.3390/ijms24043831 (PMC9964220; doi:10.3390/ijms24043831)
Supplement: Supplementary file 1 [file ijms-24-03831-s001.zip]

Archive with 1 entries (1 files):
- ijms-2221597-supplementary.pdf
